# Supplementary material for: Interventions and Impact of Pharmacist-Delivered Services for People Infected with COVID-19: A Systematic Review
Source: Healthcare (Basel). 2022 Aug 26;10(9):1630. doi: 10.3390/healthcare10091630 (PMC9498522; doi:10.3390/healthcare10091630)
Supplement: Supplementary file 1 [file healthcare-10-01630-s001.zip]

Archive with 1 entries (1 files):
- healthcare-1858255-supplementary.pdf
